# Supplementary material for: Clinical Phenotype and Management of Severe Neurotoxicity Observed in Patients with Neuroblastoma Treated with Dinutuximab Beta in Clinical Trials
Source: Cancers (Basel). 2022 Apr 10;14(8):1919. doi: 10.3390/cancers14081919 (PMC9026788; doi:10.3390/cancers14081919)
Supplement: Supplementary file 1 [file cancers-14-01919-s001.zip]

Archive with 1 entries (1 files):
- cancers-1634922-supplementary.pdf
